# Supplementary material for: Adherence to Antibacterial Therapy and Associated Factors in Lower Respiratory Infections in War-Affected Areas: A Randomized Controlled Trial
Source: Antibiotics (Basel). 2025 Sep 27;14(10):977. doi: 10.3390/antibiotics14100977 (PMC12561823; doi:10.3390/antibiotics14100977)
Supplement: Supplementary file 1 [file antibiotics-14-00977-s001.zip]

Archive with 12 entries (12 files):
- 1.Supplementary Table-S1 Basic knowledge responses towards respiratory tract infections.pdf
- 2.Supplementary-Table-S2 The general knowledge of the participants.pdf
- 3.Supplementary Material Table-S3 Response towards WHO questionnaire (Likert scale) by participants.pdf
- 4.Supplementary Material Table S4. Trial participants (intervention and control) responses on antibiotic resistance.pdf
- 5.Supplementary Material Table S5. Comparison of MMAS-8 scores with participant demographics.pdf
- 7.Supplementary Material Table S7 Def.pdf
- 8.Supplementary Material Table S8.1&8.2-SPIRIT and Blinding.pdf
- 9.Supplementary -Table S9- Mean differences and overall scores..pdf
- F1.Supplementary Material Figure-S1.pdf
- F2.Supplementary Material Figure-S2. Brochure for the participants based on educational intervention.pdf
- File S1. (CONSORT Checklist).pdf
- Supplementary -Table S6.1 and S6.2.pdf
